# Supplementary material for: Evaluating Wideband Tympanometry Absorbance Changes in Cochlear Implant Recipients: Mechanical Insights and Influencing Parameters
Source: J Clin Med. 2024 Aug 29;13(17):5128. doi: 10.3390/jcm13175128 (PMC11395939; doi:10.3390/jcm13175128)
Supplement: Supplementary file 1 [file jcm-13-05128-s001.zip]

Archive with 1 entries (1 files):
- jcm-3139891-supplementary.pdf
